# Supplementary material for: A Novel Family of [1,4]Thiazino[2,3,4-ij]quinolin-4-ium Derivatives: Regioselective Synthesis Based on Unsaturated Heteroatom and Heterocyclic Compounds and Antibacterial Activity
Source: Molecules. 2021 Sep 14;26(18):5579. doi: 10.3390/molecules26185579 (PMC8472155; doi:10.3390/molecules26185579)
Supplement: Supplementary file 1 [file molecules-26-05579-s001.zip]

Archive with 1 entries (1 files):
- molecules-1345158-supplementary.pdf
